# Supplementary material for: Clinical markers of post-Chikungunya chronic inflammatory joint disease: A Brazilian cohort
Source: PLoS Negl Trop Dis. 2023 Jan 6;17(1):e0011037. doi: 10.1371/journal.pntd.0011037 (PMC9851532; doi:10.1371/journal.pntd.0011037)
Supplement: S1 Table — (XLSX) [file pntd.0011037.s003.xlsx]

## Sheet: Planilha1
S1 Table. Clinical, laboratory and follow-up information of the 169 CHIKF-confirmed volunteers
Volunteer ID	Sex	Age	Symptoms Onset	Inclusion Date	Days_to Inclusion	PCR_Result	IgM_Result	D21 visit	D90 visit	Study_group	USG alteration	Complete_CHIKV Genome Sequence	GenBank_ID
1	F	23	2019-05-19	2019-05-23	4	Not detected	Reactive	YES	YES	non-pCHIKV-CIJD	NO	NO	NA
2	M	58	2019-04-17	2019-04-18	1	Detected	Non-reactive	YES	YES	non-pCHIKV-CIJD	NO	YES	ON142068
3	F	23	2019-04-14	2019-04-18	4	Detected	Reactive	Missing	Missing	Missing	Missing	NO	NA
4	F	67	2019-04-13	2019-04-18	5	Detected	Reactive	YES	YES	pCHIKV-CIJD	YES	NO	NA
5	M	64	2019-04-18	2019-04-22	4	Not detected	Reactive	YES	YES	non-pCHIKV-CIJD	NO	NO	NA
6	M	21	2019-04-20	2019-04-24	4	Detected	Reactive	Missing	Missing	Missing	Missing	NO	NA
7	M	33	2019-04-19	2019-04-24	5	Not detected	Reactive	YES	Missing	Missing	Missing	NO	NA
8	F	42	2019-04-21	2019-04-24	3	Detected	Reactive	YES	Missing	Missing	Missing	NO	NA
9	F	69	2019-04-22	2019-04-25	3	Detected	Non-reactive	YES	YES	pCHIKV-CIJD	YES	YES	ON142079
10	M	22	2019-04-21	2019-04-24	3	Detected	Reactive	YES	YES	pCHIKV-CIJD	YES	NO	NA
11	F	62	2019-04-18	2019-04-24	6	Detected	Reactive	YES	YES	pCHIKV-CIJD	YES	NO	NA
12	F	35	2019-04-22	2019-04-25	3	Detected	Reactive	YES	YES	pCHIKV-CIJD	YES	YES	ON142074
13	F	80	2019-04-21	2019-04-25	4	Detected	Reactive	YES	YES	pCHIKV-CIJD	YES	YES	ON142077
14	M	60	2019-04-24	2019-04-25	1	Detected	Non-reactive	YES	Missing	Missing	Missing	NO	NA
15	F	28	2019-04-23	2019-04-26	3	Detected	Non-reactive	YES	YES	non-pCHIKV-CIJD	NO	NO	NA
16	F	60	2019-04-23	2019-04-25	2	Detected	Non-reactive	YES	YES	pCHIKV-CIJD	YES	YES	ON142076
17	M	33	2019-04-23	2019-04-26	3	Detected	Non-reactive	Missing	Missing	Missing	Missing	NO	NA
18	M	37	2019-04-24	2019-04-26	2	Detected	Non-reactive	YES	YES	pCHIKV-CIJD	YES	YES	ON142073
19	F	60	2019-04-25	2019-04-26	1	Detected	Non-reactive	Missing	Missing	Missing	Missing	NO	NA
20	M	37	2019-04-27	2019-04-29	2	Detected	Non-reactive	Missing	Missing	Missing	Missing	NO	NA
21	M	19	2019-04-19	2019-04-26	7	Not detected	Reactive	Missing	Missing	Missing	Missing	NO	NA
22	M	53	2019-04-23	2019-04-26	3	Detected	Non-reactive	YES	YES	non-pCHIKV-CIJD	NO	NO	NA
23	F	24	2019-04-26	2019-04-26	0	Detected	Non-reactive	Missing	Missing	Missing	Missing	NO	NA
24	M	52	2019-04-20	2019-04-26	6	Detected	Reactive	YES	YES	non-pCHIKV-CIJD	NO	NO	NA
25	M	67	2019-04-27	2019-04-29	2	Detected	Non-reactive	Missing	Missing	Missing	Missing	NO	NA
26	F	33	2019-04-24	2019-04-29	5	Detected	Reactive	YES	YES	non-pCHIKV-CIJD	NO	NO	NA
27	M	37	2019-04-28	2019-04-29	1	Detected	Non-reactive	Missing	Missing	Missing	Missing	NO	NA
28	F	69	2019-04-25	2019-04-29	4	Detected	Reactive	Missing	Missing	Missing	Missing	NO	NA
29	M	68	2019-04-30	2019-04-30	0	Detected	Reactive	Missing	Missing	Missing	Missing	NO	NA
30	F	36	2019-04-25	2019-05-02	7	Not detected	Reactive	YES	YES	pCHIKV-CIJD	YES	NO	NA
31	F	49	2019-04-29	2019-05-02	3	Detected	Reactive	YES	YES	pCHIKV-CIJD	YES	NO	NA
32	M	19	2019-05-07	2019-05-13	6	Detected	Reactive	Missing	Missing	Missing	Missing	NO	NA
33	F	51	2019-05-02	2019-05-03	1	Detected	Reactive	YES	YES	pCHIKV-CIJD	YES	YES	ON142078
34	F	50	2019-05-03	2019-05-03	0	Detected	Reactive	Missing	Missing	Missing	Missing	NO	NA
35	F	31	2019-05-05	2019-05-07	2	Detected	Non-reactive	Missing	Missing	Missing	Missing	NO	NA
36	F	59	2019-04-30	2019-05-07	7	Detected	Reactive	YES	YES	pCHIKV-CIJD	YES	NO	NA
37	F	27	2019-05-08	2019-05-09	1	Detected	Non-reactive	YES	YES	non-pCHIKV-CIJD	NO	NO	NA
38	F	24	2019-05-04	2019-05-08	4	Detected	Reactive	YES	YES	non-pCHIKV-CIJD	NO	NO	NA
39	F	24	2019-05-12	2019-05-14	2	Detected	Non-reactive	Missing	Missing	Missing	Missing	NO	NA
40	F	25	2019-05-08	2019-05-15	7	Not detected	Reactive	YES	YES	pCHIKV-CIJD	YES	NO	NA
41	F	67	2019-05-15	2019-05-17	2	Not detected	Reactive	YES	Missing	Missing	Missing	NO	NA
42	M	27	2019-05-13	2019-05-15	2	Detected	Non-reactive	YES	Missing	Missing	Missing	NO	NA
43	F	79	2019-05-10	2019-05-15	5	Detected	Reactive	YES	YES	non-pCHIKV-CIJD	NO	YES	ON142072
44	M	45	2019-05-13	2019-05-14	1	Detected	Non-reactive	YES	Missing	Missing	Missing	NO	NA
45	M	58	2019-05-11	2019-05-13	2	Detected	Non-reactive	YES	YES	non-pCHIKV-CIJD	NO	NO	NA
46	M	58	2019-05-20	2019-05-20	0	Detected	Reactive	YES	YES	non-pCHIKV-CIJD	NO	NO	NA
47	F	42	2019-05-16	2019-05-17	1	Detected	Non-reactive	YES	Missing	Missing	Missing	NO	NA
48	M	25	2019-05-11	2019-05-16	5	Detected	Reactive	Missing	Missing	Missing	Missing	NO	NA
49	F	61	2019-05-11	2019-05-17	6	Detected	Reactive	YES	YES	non-pCHIKV-CIJD	NO	NO	NA
50	F	43	2019-05-14	2019-05-17	3	Detected	Undetermined	YES	YES	pCHIKV-CIJD	NO	YES	ON142089
51	F	49	2019-05-15	2019-05-17	2	Detected	Non-reactive	YES	YES	non-pCHIKV-CIJD	NO	NO	NA
52	M	21	2019-05-10	2019-05-16	6	Not detected	Reactive	YES	YES	non-pCHIKV-CIJD	NO	NO	NA
53	M	29	2019-05-20	2019-05-20	0	Detected	Reactive	YES	YES	non-pCHIKV-CIJD	NO	NO	NA
54	F	31	2019-05-20	2019-05-21	1	Detected	Non-reactive	YES	YES	pCHIKV-CIJD	YES	YES	ON142088
55	M	78	2019-05-20	2019-05-20	0	Not detected	Reactive	Missing	Missing	Missing	Missing	NO	NA
56	F	46	2019-05-20	2019-05-20	0	Detected	Reactive	YES	Missing	Missing	Missing	NO	NA
57	M	39	2019-05-20	2019-05-23	3	Detected	Non-reactive	YES	YES	non-pCHIKV-CIJD	NO	NO	NA
58	F	33	2019-05-22	2019-05-23	1	Detected	Non-reactive	YES	Missing	Missing	Missing	NO	NA
59	M	48	2019-05-23	2019-05-23	0	Detected	Reactive	YES	Missing	Missing	Missing	NO	NA
60	M	26	2019-05-23	2019-05-23	0	Detected	Reactive	YES	Missing	Missing	Missing	NO	NA
61	F	39	2019-05-16	2019-05-21	5	Detected	Reactive	YES	Missing	Missing	Missing	NO	NA
62	F	52	2019-05-19	2019-05-23	4	Detected	Reactive	YES	YES	pCHIKV-CIJD	YES	NO	NA
63	F	43	2019-05-15	2019-05-22	7	Detected	Reactive	Missing	Missing	Missing	Missing	NO	NA
64	F	41	2019-06-10	2019-06-12	2	Detected	Non-reactive	YES	Missing	Missing	Missing	NO	NA
65	F	57	2019-05-20	2019-05-23	3	Detected	Reactive	YES	YES	pCHIKV-CIJD	YES	YES	ON142081
66	F	73	2019-05-28	2019-06-04	7	Detected	Reactive	YES	Missing	Missing	Missing	NO	NA
67	M	30	2019-05-20	2019-05-22	2	Detected	Undetermined	YES	Missing	Missing	Missing	NO	NA
68	F	32	2019-05-20	2019-05-22	2	Detected	Reactive	YES	Missing	Missing	Missing	NO	NA
69	M	41	2019-05-19	2019-05-23	4	Detected	Reactive	YES	YES	non-pCHIKV-CIJD	NO	NO	NA
70	F	35	2019-05-23	2019-05-24	1	Detected	Non-reactive	YES	YES	pCHIKV-CIJD	NO	YES	ON142080
71	F	31	2019-05-23	2019-05-27	4	Detected	Non-reactive	YES	YES	non-pCHIKV-CIJD	NO	YES	ON142085
72	F	65	2019-05-22	2019-05-27	5	Detected	Reactive	YES	YES	non-pCHIKV-CIJD	NO	YES	ON142075
73	M	43	2019-05-24	2019-05-27	3	Detected	Reactive	YES	YES	non-pCHIKV-CIJD	NO	NO	NA
74	F	55	2019-05-24	2019-05-27	3	Detected	Non-reactive	YES	YES	pCHIKV-CIJD	YES	YES	ON142082
75	M	62	2019-05-23	2019-05-27	4	Not detected	Reactive	YES	YES	non-pCHIKV-CIJD	NO	NO	NA
76	F	22	2019-05-24	2019-05-29	5	Detected	Reactive	Missing	Missing	Missing	Missing	NO	NA
77	M	26	2019-05-29	2019-05-31	2	Detected	Non-reactive	YES	Missing	Missing	Missing	NO	NA
78	M	77	2019-05-31	2019-05-31	0	Detected	Undetermined	YES	YES	non-pCHIKV-CIJD	NO	YES	ON142069
79	F	36	2019-05-28	2019-05-31	3	Detected	Reactive	YES	Missing	Missing	Missing	NO	NA
80	M	61	2019-06-02	2019-06-04	2	Detected	Non-reactive	YES	YES	non-pCHIKV-CIJD	NO	YES	ON142071
81	M	66	2019-05-28	2019-06-04	7	Detected	Reactive	YES	YES	non-pCHIKV-CIJD	NO	NO	NA
82	F	30	2019-05-31	2019-06-03	3	Detected	Non-reactive	Missing	Missing	Missing	Missing	NO	NA
83	F	69	2019-06-03	2019-06-07	4	Detected	Reactive	Missing	Missing	Missing	Missing	NO	NA
84	F	60	2019-05-28	2019-06-04	7	Detected	Reactive	YES	YES	non-pCHIKV-CIJD	NO	NO	NA
85	F	61	2019-06-03	2019-06-03	0	Detected	Reactive	YES	Missing	Missing	Missing	NO	NA
86	F	64	2019-05-29	2019-06-04	6	Detected	Undetermined	YES	YES	pCHIKV-CIJD	NO	NO	NA
87	F	28	2019-05-31	2019-06-03	3	Not detected	Reactive	Missing	Missing	Missing	Missing	NO	NA
88	F	30	2019-05-29	2019-06-04	6	Detected	Reactive	YES	YES	pCHIKV-CIJD	NO	NO	NA
89	F	34	2019-05-28	2019-05-29	1	Not detected	Reactive	YES	Missing	Missing	Missing	NO	NA
90	F	49	2019-05-24	2019-05-29	5	Detected	Non-reactive	YES	YES	pCHIKV-CIJD	YES	NO	NA
91	F	50	2019-05-23	2019-05-29	6	Not detected	Reactive	YES	YES	pCHIKV-CIJD	YES	NO	NA
92	F	49	2019-05-23	2019-05-28	5	Detected	Reactive	YES	YES	non-pCHIKV-CIJD	NO	NO	NA
93	M	24	2019-05-28	2019-05-30	2	Detected	Non-reactive	Missing	Missing	Missing	Missing	NO	NA
94	F	43	2019-05-30	2019-06-03	4	Detected	Non-reactive	YES	Missing	Missing	Missing	NO	NA
95	F	46	2019-06-04	2019-06-05	1	Detected	Reactive	YES	Missing	Missing	Missing	NO	NA
96	F	35	2019-06-05	2019-06-07	2	Detected	Non-reactive	Missing	Missing	Missing	Missing	NO	NA
97	F	34	2019-06-03	2019-06-07	4	Not detected	Reactive	YES	YES	non-pCHIKV-CIJD	NO	NO	NA
98	M	42	2019-06-05	2019-06-07	2	Detected	Non-reactive	YES	YES	pCHIKV-CIJD	YES	NO	NA
99	F	23	2019-06-07	2019-06-07	0	Not detected	Reactive	YES	YES	non-pCHIKV-CIJD	NO	NO	NA
100	F	45	2019-06-11	2019-06-12	1	Detected	Non-reactive	YES	Missing	Missing	Missing	NO	NA
101	F	42	2019-06-08	2019-06-12	4	Detected	Reactive	YES	Missing	Missing	Missing	NO	NA
102	F	35	2019-06-10	2019-06-12	2	Not detected	Reactive	Missing	Missing	Missing	Missing	NO	NA
103	F	56	2019-06-05	2019-06-10	5	Not detected	Reactive	YES	YES	pCHIKV-CIJD	NO	NO	NA
104	F	71	2019-06-09	2019-06-11	2	Detected	Reactive	YES	Missing	Missing	Missing	NO	NA
105	F	21	2019-07-19	2019-07-22	3	Detected	Non-reactive	Missing	Missing	Missing	Missing	NO	NA
106	F	53	2019-06-10	2019-06-12	2	Detected	Non-reactive	YES	YES	non-pCHIKV-CIJD	NO	NO	NA
107	F	52	2019-06-05	2019-06-10	5	Detected	Reactive	YES	YES	non-pCHIKV-CIJD	NO	NO	NA
108	F	40	2019-06-07	2019-06-12	5	Detected	Reactive	YES	Missing	Missing	Missing	NO	NA
109	M	28	2019-06-27	2019-06-27	0	Detected	Reactive	YES	Missing	Missing	Missing	NO	NA
110	F	52	2019-07-11	2019-07-18	7	Detected	Reactive	YES	YES	non-pCHIKV-CIJD	NO	NO	NA
111	F	55	2019-07-21	2019-07-26	5	Detected	Non-reactive	YES	YES	pCHIKV-CIJD	YES	NO	NA
112	F	40	2019-06-11	2019-06-13	2	Detected	Non-reactive	YES	YES	pCHIKV-CIJD	YES	NO	NA
113	F	36	2019-06-08	2019-06-12	4	Detected	Reactive	Missing	Missing	Missing	Missing	NO	NA
114	F	36	2019-06-04	2019-06-10	6	Not detected	Reactive	YES	YES	non-pCHIKV-CIJD	NO	NO	NA
115	F	71	2019-06-08	2019-06-11	3	Detected	Non-reactive	YES	YES	non-pCHIKV-CIJD	NO	NO	NA
116	M	60	2019-06-24	2019-06-28	4	Detected	Reactive	YES	YES	non-pCHIKV-CIJD	NO	NO	NA
117	F	36	2019-06-11	2019-06-14	3	Detected	Non-reactive	YES	YES	pCHIKV-CIJD	YES	NO	NA
118	M	32	2019-07-17	2019-07-18	1	Detected	Non-reactive	YES	Missing	Missing	Missing	NO	NA
119	M	31	2019-06-14	2019-06-19	5	Not detected	Reactive	Missing	Missing	Missing	Missing	NO	NA
120	F	39	2019-07-07	2019-07-10	3	Detected	Non-reactive	YES	Missing	Missing	Missing	NO	NA
121	F	53	2019-06-17	2019-06-24	7	Detected	Reactive	YES	YES	non-pCHIKV-CIJD	NO	NO	NA
122	M	21	2019-06-16	2019-06-18	2	Detected	Non-reactive	Missing	Missing	Missing	Missing	NO	NA
123	F	57	2019-06-09	2019-06-14	5	Detected	Reactive	YES	YES	pCHIKV-CIJD	YES	NO	NA
124	F	21	2019-06-25	2019-06-25	0	Not detected	Reactive	YES	Missing	Missing	Missing	NO	NA
125	M	38	2019-06-10	2019-06-13	3	Detected	Non-reactive	YES	Missing	Missing	Missing	NO	NA
126	F	56	2019-06-23	2019-06-28	5	Detected	Non-reactive	YES	YES	non-pCHIKV-CIJD	NO	NO	NA
127	F	38	2019-06-12	2019-06-18	6	Detected	Reactive	Missing	Missing	Missing	Missing	NO	NA
128	M	57	2019-06-17	2019-06-19	2	Detected	Non-reactive	YES	Missing	Missing	Missing	NO	NA
129	F	50	2019-06-17	2019-06-17	0	Detected	Non-reactive	YES	YES	non-pCHIKV-CIJD	NO	NO	NA
130	F	56	2019-07-14	2019-07-16	2	Detected	Reactive	YES	YES	pCHIKV-CIJD	YES	NO	NA
131	F	35	2019-06-11	2019-06-17	6	Not detected	Reactive	YES	YES	pCHIKV-CIJD	YES	NO	NA
132	F	74	2019-07-06	2019-07-10	4	Detected	Reactive	YES	Missing	Missing	Missing	NO	NA
133	M	75	2019-07-06	2019-07-10	4	Not detected	Reactive	YES	YES	pCHIKV-CIJD	YES	NO	NA
134	F	45	2019-06-21	2019-06-25	4	Detected	Reactive	YES	YES	pCHIKV-CIJD	YES	NO	NA
135	M	19	2019-06-29	2019-07-05	6	Detected	Reactive	Missing	Missing	Missing	Missing	NO	NA
136	F	58	2019-07-06	2019-07-12	6	Detected	Reactive	YES	YES	non-pCHIKV-CIJD	NO	NO	NA
137	F	26	2019-07-16	2019-07-18	2	Not detected	Reactive	YES	Missing	Missing	Missing	NO	NA
138	F	27	2019-07-09	2019-07-11	2	Detected	Reactive	YES	YES	non-pCHIKV-CIJD	NO	YES	ON142083
139	F	26	2019-07-03	2019-07-08	5	Detected	Reactive	YES	YES	non-pCHIKV-CIJD	NO	YES	ON142086
140	F	46	2019-06-13	2019-06-17	4	Not detected	Reactive	YES	YES	pCHIKV-CIJD	YES	NO	NA
141	F	29	2019-07-01	2019-07-05	4	Detected	Reactive	YES	Missing	Missing	Missing	NO	NA
142	M	56	2019-07-01	2019-07-08	7	Detected	Non-reactive	YES	YES	non-pCHIKV-CIJD	NO	YES	ON142087
143	F	30	2019-06-09	2019-06-13	4	Not detected	Reactive	YES	YES	pCHIKV-CIJD	NO	NO	NA
144	F	83	2019-06-08	2019-06-13	5	Detected	Reactive	YES	Missing	Missing	Missing	NO	NA
145	F	41	2019-06-11	2019-06-13	2	Detected	Non-reactive	YES	YES	non-pCHIKV-CIJD	NO	NO	NA
146	F	55	2019-06-27	2019-07-01	4	Detected	Reactive	Missing	Missing	Missing	Missing	NO	NA
147	M	26	2019-07-14	2019-07-17	3	Detected	Non-reactive	YES	YES	non-pCHIKV-CIJD	NO	NO	NA
148	F	43	2019-06-24	2019-06-28	4	Detected	Reactive	YES	YES	pCHIKV-CIJD	YES	NO	NA
149	F	34	2019-07-19	2019-07-25	6	Not detected	Reactive	Missing	Missing	Missing	Missing	NO	NA
150	M	19	2019-06-22	2019-06-28	6	Not detected	Reactive	YES	Missing	Missing	Missing	NO	NA
151	F	22	2019-07-02	2019-07-04	2	Detected	Reactive	Missing	Missing	Missing	Missing	NO	NA
152	M	33	2019-06-27	2019-06-27	0	Not detected	Reactive	Missing	Missing	Missing	Missing	NO	NA
153	F	30	2019-06-20	2019-06-26	6	Not detected	Reactive	YES	Missing	Missing	Missing	NO	NA
154	M	48	2019-06-29	2019-07-01	2	Not detected	Reactive	YES	YES	non-pCHIKV-CIJD	NO	YES	ON142084
155	F	34	2019-06-22	2019-06-28	6	Not detected	Reactive	YES	Missing	Missing	Missing	NO	NA
156	F	43	2019-06-27	2019-06-28	1	Not detected	Reactive	YES	YES	pCHIKV-CIJD	NO	NO	NA
157	F	50	2019-06-29	2019-07-01	2	Detected	Non-reactive	YES	Missing	Missing	Missing	NO	NA
158	F	45	2019-06-21	2019-06-27	6	Not detected	Reactive	YES	Missing	Missing	Missing	NO	NA
159	F	29	2019-07-21	2019-07-26	5	Detected	Reactive	YES	YES	non-pCHIKV-CIJD	NO	NO	NA
160	F	37	2019-07-31	2019-08-02	2	Detected	Non-reactive	Missing	Missing	Missing	Missing	NO	NA
161	F	37	2019-08-06	2019-08-07	1	Detected	Non-reactive	YES	Missing	Missing	Missing	NO	NA
162	F	46	2019-08-04	2019-08-09	5	Not detected	Reactive	YES	Missing	Missing	Missing	NO	NA
163	F	34	2019-08-10	2019-08-12	2	Detected	Non-reactive	Missing	Missing	Missing	Missing	NO	NA
164	M	26	2019-07-16	2019-07-19	3	Detected	Reactive	YES	YES	pCHIKV-CIJD	NO	YES	ON142070
165	M	29	2019-07-18	2019-07-23	5	Detected	Reactive	Missing	Missing	Missing	Missing	NO	NA
166	F	36	2019-07-27	2019-07-30	3	Not detected	Reactive	YES	YES	pCHIKV-CIJD	NO	NO	NA
167	F	50	2019-07-27	2019-07-30	3	Detected	Reactive	YES	Missing	Missing	Missing	NO	NA
168	F	46	2019-07-30	2019-07-31	1	Detected	Non-reactive	YES	Missing	Missing	Missing	NO	NA
169	M	24	2019-08-15	2019-08-20	5	Detected	Reactive	YES	YES	non-pCHIKV-CIJD	NO	NO	NA
CHIKF: Chikungunya fever; PCR: Polymerase chain reaction; D21: Follow-up visit 21 days after inclusion; D90: Follow-up visit 90 days after inclusion; USG: Ultrasonography; CHIKV: Chikungunya virus; F: female; M: male; pCHIKV-CIJD: post-Chikungunya chronic inflammatory joint disease; NA: Not available.
