# Supplementary material for: Clinical markers of post-Chikungunya chronic inflammatory joint disease: A Brazilian cohort
Source: PLoS Negl Trop Dis. 2023 Jan 6;17(1):e0011037. doi: 10.1371/journal.pntd.0011037 (PMC9851532; doi:10.1371/journal.pntd.0011037)
Supplement: S2 Table — (XLSX) [file pntd.0011037.s004.xlsx]

## Sheet: Planilha1
S2 Table. Continuous variables and univariate analysis from CHIKF-confirmed patients at D0 and D21
	pCHIKV-CIJD Median (MAD)	non-pCHIKV-CIJD Median (MAD)	FDR
	n = 39	n = 47
Days from onset to inclusion	4 (1.5)	4 (3.0)	0.97
CHIKV RT-PCR Ct at D0	26 (12.4)	23 (10.8)	0.97
Number of affected joints at D0	10 (5.9)	8 (5.9)	0.42
Number of affected joints at D21	9 (5.9)	4 (5.9)	0.003
CHIKF: Chikungunya fever; D0: Inclusion visit; D21: Follow-up visit 21 days after inclusion; pCHIKV-CIJD: post-Chikungunya chronic inflammatory joint disease; MAD: Median absolute deviation; FDR: False discovery rate; CHIKV: Chikungunya virus; RT-PCR: Real time-Polymerase chain reaction; Ct: Cycle threshold. Variables with statistic significance (FDR<0,05) are highlighted in bold.
