# Supplementary material for: Clinical markers of post-Chikungunya chronic inflammatory joint disease: A Brazilian cohort
Source: PLoS Negl Trop Dis. 2023 Jan 6;17(1):e0011037. doi: 10.1371/journal.pntd.0011037 (PMC9851532; doi:10.1371/journal.pntd.0011037)
Supplement: S3 Table — (XLSX) [file pntd.0011037.s005.xlsx]

## Sheet: Planilha1
S3 Table. Clinical categorical variables and univariate analysis from CHIKF-confirmed patients at D0, D21 and D90
	Enrolled n (%)	Follow-up until D21 n (%)	Follow-up until D90 n (%)	pCHIKV-CIJD n (%)	non-pCHIKV-CIJD n (%)	RR§	95% CI	FDR§
Total	169	131	86	39	47	-	-	-
Drugs uptaken from symptoms onset D21 to D90*
Common analgesics			0 (0.0)	0 (0.0)	0 (0.0)	NA	NA - NA	1.00
Opioids analgesics			16 (18.6)	16 (41.0)	0 (0.0)	Inf	NA - Inf	<0.001
Non-steroidal anti-inflammatory drugs			0 (0.0)	0 (0.0)	0 (0.0)	NA	NA - NA	1.00
Costicosteroids			26 (30.2)	23 (59.0)	3 (6.4)	9.24	3.00-28.48	<0.001
No drugs			33 (38.4)	1 (2.6)	32 (68.1)	0.04	0.01-0.26	<0.001
Arbovirosis antecedent
Previous DENV infeccion	59 (34.9)	49 (37.4)	36 (41.9)	17 (43.6)	19 (40.4)	1.08	0.65 - 1.77	1.00
Previous CHIKV infeccion	2 (1.2)	2 (1.5)	1 (1.2)	0 (0.0)	1 (2.1)	0.00	0.00 - NA	1.00
Previous ZIKV infeccion	7 (4.1)	6 (4.6)	3 (3.5)	1 (2.6)	2 (4.2)	0.60	0.05 - 6.39	1.00
Previous joint or rheumatic disease
Any previous joint disease	5 (3.0)	4 (3.0)	4 (4.6)	2 (5.1)	2 (4.2)	1.17	0.17 - 7.98	1.00
Arthrosis	3 (1.8)	3 (2.3)	3 (3.5)	1 (2.6)	2 (4.2)	0.60	0.05 - 6.39	1.00
Rheumatoid arthritis	0 (0.0)	0 (0.0)	0 (0.0)	0 (0.0)	0 (0.0)	NA	NA - NA	1.00
Ankylosing spondylitis	0 (0.0)	0 (0.0)	0 (0.0)	0 (0.0)	0 (0.0)	NA	NA - NA	1.00
Erythematous Systemic Lupus	0 (0.0)	0 (0.0)	0 (0.0)	0 (0.0)	0 (0.0)	NA	NA - NA	1.00
Other	2 (1.2)	1 (0.8)	1 (1.2)	1 (2.6)	0 (0.0)	NA	NA - NA	1.00
CHIKF: Chikungunya fever; CHIKV: Chikungunya virus; D0: Inclusion visit; D21: Follow-up visit 21 days after inclusion; D90: Follow-up visit 90 days after inclusion; pCHIKV-CIJD: post-Chikungunya chronic inflammatory joint disease; NA: Not available; Inf: Infinite; DENV: Dengue virus; ZIKV: Zika virus; RR: Relative risk; 95 CI: 95% Confidence interval; FDR: False discovery rate; § Refers to pCHIKV…
